# Supplementary material for: Analyzing the queuing theory at the emergency department at King Hussein cancer center
Source: BMC Emerg Med. 2023 Mar 1;23:22. doi: 10.1186/s12873-023-00778-x (PMC9976515; doi:10.1186/s12873-023-00778-x)
Supplement: Supplementary file 1 — Additional file 1. [file 12873_2023_778_MOESM1_ESM.xlsx]

## Sheet: The health informatics desk
Appendix 1. A The health informatics desk.
Date	Time at the peak hours	Arrival time ʎ	service time µ	Average operation	Average Number of patients in the Line(Average queue length)	Average Number of Patients in the System	Average Waiting Time in the Line	Average Time in the System(Average residence time in the system)
16-7-2022	10-11	11	17	0.647059	1.18627	1.83333	6.47059	10
16-7-2022	11-12	8	13	0.615385	0.984615	1.6	7.38462	12
16-7-2022	12-13	12	15	0.8	3.2	4	16	20
16-7-2022	13-14	10	10	1	0	0	0	0
16-7-2022	14-15	6	12	0.5	0.5	1	5	10
16-7-2022	15-16	4	5	0.8	3.2	4	48	60
16-7-2022	16-17	6	10	0.6	0.9	1.5	9	15
16-7-2022	17-18	10	12	0.833333	4.16667	5	25	30
		67	94	0.712766	1.76872	2.48148	1.58392	2.22222
17-7-2022	10-11	12	15	0.8	3.2	4	16	20
17-7-2022	11-12	17	20	0.85	4.81667	5.66667	17	20
17-7-2022	12-13	11	14	0.785714	2.88095	3.66667	15.7143	20
17-7-2022	13-14	4	13	0.307692	0.136752	0.444444	2.05128	6.66667
17-7-2022	14-15	7	16	0.4375	0.340278	0.777778	2.91667	6.66667
17-7-2022	15-16	3	16	0.1875	0.0432692	0.230769	0.865385	4.61538
17-7-2022	16-17	5	7	0.714286	1.78571	2.5	21.4286	30
17-7-2022	17-18	4	10	0.4	0.266667	0.666667	4	10
		63	111	0.567568	0.744932	1.3125	0.709459	1.25
18-7-2022	10-11	10	13	0.769231	2.5641	3.33333	15.3846	20
18-7-2022	11-12	10	14	0.714286	1.78571	2.5	10.7143	15
18-7-2022	12-13	14	17	0.823529	3.84314	4.66667	16.4706	20
18-7-2022	13-14	11	13	0.846154	4.65385	5.5	25.3846	30
18-7-2022	14-15	5	11	0.454545	0.378788	0.833333	4.54545	10
18-7-2022	15-16	2	3	0.666667	1.33333	2	40	60
18-7-2022	16-17	3	4	0.75	2.25	3	45	60
18-7-2022	17-18	5	8	0.625	1.04167	1.66667	12.5	20
		60	83	0.722892	1.8858	2.6087	1.8858	2.6087
19-7-2022	10-11	5	7	0.714286	1.78571	2.5	21.4286	30
19-7-2022	11-12	10	15	0.666667	1.33333	2	8	12
19-7-2022	12-13	13	16	0.8125	3.52083	4.33333	16.25	20
19-7-2022	13-14	11	14	0.785714	2.88095	3.66667	15.7143	20
19-7-2022	14-15	8	11	0.727273	1.93939	2.66667	14.5455	20
19-7-2022	15-16	5	7	0.714286	1.78571	2.5	21.4286	30
19-7-2022	16-17	5	8	0.625	1.04167	1.66667	12.5	20
19-7-2022	17-18	5	7	0.714286	1.78571	2.5	21.4286	30
		62	85	0.729412	1.96624	2.69565	1.90281	2.6087
20-7-2022	10-11	12	15	0.8	3.2	4	16	20
20-7-2022	11-12	12	17	0.705882	1.69412	2.4	8.47059	12
20-7-2022	12-13	9	11	0.818182	3.68182	4.5	24.5455	30
20-7-2022	13-14	13	16	0.8125	3.52083	4.33333	16.25	20
20-7-2022	14-15	11	11	1	0	0	0	0
20-7-2022	15-16	6	10	0.6	0.9	1.5	9	15
20-7-2022	16-17	6	8	0.75	2.25	3	22.5	30
20-7-2022	17-18	4	5	0.8	3.2	4	48	60
		73	93	0.784946	2.86505	3.65	2.35484	3
21-7-2022	10-11	5	7	0.714286	1.78571	2.5	21.4286	30
21-7-2022	11-12	10	10	1	0	0	0	0
21-7-2022	12-13	12	15	0.8	3.2	4	16	20
21-7-2022	13-14	6	8	0.75	2.25	3	22.5	30
21-7-2022	14-15	6	8	0.75	2.25	3	22.5	30
21-7-2022	15-16	4	5	0.8	3.2	4	48	60
21-7-2022	16-17	3	4	0.75	2.25	3	45	60
21-7-2022	17-18	5	6	0.833333	4.16667	5	50	60
		51	63	0.809524	3.44048	4.25	4.04762	5
Max			111	0.809524	3.44048	4.25	4.04762	5
Minimum			63	0.567568	0.744932	1.3125	0.709459	1.25

## Sheet:  Triage room
Appendix 1. B The triage room.
Day	Date	Time at the peak hours	Arrival time ʎ	service time µ real	Average operation	Average Number of patients in the Line(Average queue length)	Average Number of Patients in the System	Average Waiting Time in the Line	Average Time in the System(Average residence time in the system)	Low Acuity according to Nurse Evaluation	Medium Acuity according to Nurse Evaluation	High Acuity according to Nurse Evaluation	Total of Patients during peak hours from(10 am to 6pm), (16 June-21 June)
	16-7-2022	10-11	8	8	1	0	0	0	0	5	3	0	8
	16-7-2022	11-12	8	8	1	0	0	0	0	5	3	0	8
	16-7-2022	12-13	9	9	1	0	0	0	0	3	6	0	9
	16-7-2022	13-14	8	8	1	0	0	0	0	3	5	0	8
	16-7-2022	14-15	6	6	1	0	0	0	0	1	5	0	6
	16-7-2022	15-16	3	3	1	0	0	0	0	3	0	0	3
	16-7-2022	16-17	5	5	1	0	0	0	0	2	3	0	5
	16-7-2022	17-18	7	7	1	0	0	0	0	0	5	2	7
Saturday			54	54	1	0	0	0	0	22	30	2	54
	17-7-2022	10-11	9	9	1	0	0	0	0	8	1	0	9
	17-7-2022	11-12	15	15	1	0	0	0	0	11	4	0	15
	17-7-2022	12-13	10	10	1	0	0	0	0	8	2	0	10
	17-7-2022	13-14	4	4	1	0	0	0	0	4	0	0	4
	17-7-2022	14-15	7	7	1	0	0	0	0	4	2	1	7
	17-7-2022	15-16	3	3	1	0	0	0	0	1	2	0	3
	17-7-2022	16-17	5	5	1	0	0	0	0	5	0	0	5
	17-7-2022	17-18	4	4	1	0	0	0	0	4	0	0	4
Sunday			57	57	1	0	0	0	0	45	11	1	57
	18-7-2022	10-11	10	10	1	0	0	0	0	6	3	1	10
	18-7-2022	11-12	9	9	1	0	0	0	0	7	2	0	9
	18-7-2022	12-13	13	13	1	0	0	0	0	10	3	0	13
	18-7-2022	13-14	11	11	1	0	0	0	0	8	3	0	11
	18-7-2022	14-15	5	5	1	0	0	0	0	4	1	0	5
	18-7-2022	15-16	2	2	1	0	0	0	0	0	1	1	2
	18-7-2022	16-17	3	3	1	0	0	0	0	1	1	1	3
	18-7-2022	17-18	5	5	1	0	0	0	0	4	1	0	5
Monday			58	58	1	0	0	0	0	40	15	3	58
	19-7-2022	10-11	4	4	1	0	0	0	0	4	0	0	4
	19-7-2022	11-12	10	10	1	0	0	0	0	9	1	0	10
	19-7-2022	12-13	13	13	1	0	0	0	0	13	0	0	13
	19-7-2022	13-14	11	11	1	0	0	0	0	10	0	1	11
	19-7-2022	14-15	8	8	1	0	0	0	0	8	0	0	8
	19-7-2022	15-16	5	5	1	0	0	0	0	5	0	0	5
	19-7-2022	16-17	3	3	1	0	0	0	0	3	0	0	3
	19-7-2022	17-18	4	4	1	0	0	0	0	4	0	0	4
Tuesday			58	58	1	0	0	0	0	56	1	1	58
	20-7-2022	10-11	10	10	1	0	0	0	0	9	1	0	10
	20-7-2022	11-12	11	11	1	0	0	0	0	9	1	1	11
	20-7-2022	12-13	8	8	1	0	0	0	0	8	0	0	8
	20-7-2022	13-14	13	13	1	0	0	0	0	11	1	1	13
	20-7-2022	14-15	11	11	1	0	0	0	0	10	0	1	11
	20-7-2022	15-16	6	6	1	0	0	0	0	5	1	0	6
	20-7-2022	16-17	6	6	1	0	0	0	0	6	0	0	6
	20-7-2022	17-18	3	3	1	0	0	0	0	3	0	0	3
Wednesday			68	68	1	0	0	0	0	61	4	3	68
	21-7-2022	10-11	5	5	1	0	0	0	0	4	1	0	5
	21-7-2022	11-12	10	10	1	0	0	0	0	8	2	0	10
	21-7-2022	12-13	10	10	1	0	0	0	0	7	2	1	10
	21-7-2022	13-14	6	6	1	0	0	0	0	4	2	0	6
	21-7-2022	14-15	6	6	1	0	0	0	0	4	2	0	6
	21-7-2022	15-16	5	5	1	0	0	0	0	3	1	1	5
	21-7-2022	16-17	3	3	1	0	0	0	0	3	0	0	3
	21-7-2022	17-18	5	5	1	0	0	0	0	3	1	1	5
Thursday			50	50	1	0	0	0	0	36	11	3	50
	Max		68	68		0	0	0	0	"Acutiy" Total
	Minimum		50	50		0	0	0	0	260	72	13	345
										"Acutiy" Ratio
										0.753623	0.208696	0.0376812	1

## Sheet: Emergency bed area
					Appendix 1. C The emergency bed area.
					Queuing Theory					Acuity				Relativistic equations
Day	Date	Time at the peak hours	Arrival time ʎ the Emergengy bed	service time µ real	Average operation	Average Number of patients in the Line(Average queue length)	Average Number of Patients in the System	Average Waiting Time in the Line	Average Time in the System(Average residence time in the system)	Low Acuity according to Physician Evaluation	Medium Acuity according to Physician Evaluation	High Acuity according to Physician Evaluation	Total of Patients	Patients Departure	The Average NO. of Patients' Residency/ hour (Number of Patients' arrival to Bed/ Departure)	The Average Time for Patient Residency/hour. 60min./(Number of Patients' arrival to Bed/ Departure)	The Physicians Treating Patients/ hour. 2 Physicians available, except (from 12 O'clock and until 19 O’clock, 3 Physicians)	The Nurse Treating Patients/ hour. (10 RN) during the day shift	Beds Turn Over/hour (20 Beds available (Patients Departure/Bed count)
	16-7-2022	10-11	5	8	0.625	1.04167	1.66667	12.5	20	5	2	1	8	0	0	0	4	0.8	0
	16-7-2022	11-12	6	10	0.6	0.9	1.5	9	15	6	2	2	10	4	2.5	24	5	1	0.2
	16-7-2022	12-13	7	11	0.636364	1.11364	1.75	9.54545	15	6	2	3	11	6	1.83333	32.7273	3.66667	1.1	0.3
	16-7-2022	13-14	4	12	0.333333	0.166667	0.5	2.5	7.5	7	4	1	12	6	2	30	4	1.2	0.3
	16-7-2022	14-15	5	9	0.555556	0.694444	1.25	8.33333	15	5	2	2	9	5	1.8	33.3333	3	0.9	0.25
	16-7-2022	15-16	4	6	0.666667	1.33333	2	20	30	4	1	1	6	3	2	30	2	0.6	0.15
	16-7-2022	16-17	2	6	0.333333	0.166667	0.5	5	15	5	1	0	6	6	1	60	2	0.6	0.3
	16-7-2022	17-18	7	10	0.7	1.63333	2.33333	14	20	5	3	2	10	8	1.25	48	3.33333	1	0.4
Saturday	16-7-2022	10 am - 6 pm	40	72	0.555556	0.694444	1.25	1.04167	1.875	43	17	12	72	38	1.89474	31.6667	3.375	0.9	0.2375
	17-7-2022	10-11	7	9	0.777778	2.72222	3.5	23.3333	30	3	5	1	9	3	3	20	4.5	0.9	0.15
	17-7-2022	11-12	8	10	0.8	3.2	4	24	30	4	5	1	10	4	2.5	24	5	1	0.2
	17-7-2022	12-13	10	13	0.769231	2.5641	3.33333	15.3846	20	7	6	0	13	4	3.25	18.4615	4.33333	1.3	0.2
	17-7-2022	13-14	5	11	0.454545	0.378788	0.833333	4.54545	10	9	0	2	11	7	1.57143	38.1818	3.66667	1.1	0.35
	17-7-2022	14-15	1	3	0.333333	0.166667	0.5	10	30	1	1	1	3	3	1	60	1	0.3	0.15
	17-7-2022	15-16	6	6	1	0	0	0	0	4	1	1	6	2	3	20	2	0.6	0.1
	17-7-2022	16-17	6	6	1	0	0	0	0	3	2	1	6	3	2	30	2	0.6	0.15
	17-7-2022	17-18	5	6	0.833333	4.16667	5	50	60	3	2	1	6	2	3	20	2	0.6	0.1
Sunday	17-7-2022	10 am - 6 pm	48	64	0.75	2.25	3	2.8125	3.75	34	22	8	64	28	2.28571	26.25	1.93125	0.8	0.175
	18-7-2022	10-11	7	9	0.777778	2.72222	3.5	23.3333	30	6	1	2	9	1	9	6.66667	4.5	0.9	0.05
	18-7-2022	11-12	9	10	0.9	8.1	9	54	60	4	3	3	10	5	2	30	5	1	0.25
	18-7-2022	12-13	12	14	0.857143	5.14286	6	25.7143	30	8	3	3	14	5	2.8	21.4286	4.66667	1.4	0.25
	18-7-2022	13-14	11	12	0.916667	10.0833	11	55	60	7	3	2	12	8	1.5	40	4	1.2	0.4
	18-7-2022	14-15	6	6	1	0	0	0	0	3	1	2	6	7	0.857143	70	2	0.6	0.35
	18-7-2022	15-16	5	5	1	0	0	0	0	4	1	0	5	1	5	12	1.66667	0.5	0.05
	18-7-2022	16-17	4	4	1	0	0	0	0	2	1	1	4	8	0.5	120	1.33333	0.4	0.4
	18-7-2022	17-18	3	3	1	0	0	0	0	0	3	0	3	3	1	60	1	0.3	0.15
Monday	18-7-2022	10 am - 6 pm	57	63	0.904762	8.59524	9.5	9.04762	10	34	16	13	63	38	1.65789	36.1905	3.02083	0.7875	0.2375
	19-7-2022	10-11	7	7	1	0	0	0	0	3	1	3	7	3	2.33333	25.7143	3.5	0.7	0.15
	19-7-2022	11-12	6	7	0.857143	5.14286	6	51.4286	60	3	3	1	7	5	1.4	42.8571	3.5	0.7	0.25
	19-7-2022	12-13	7	8	0.875	6.125	7	52.5	60	5	1	2	8	6	1.33333	45	2.66667	0.8	0.3
	19-7-2022	13-14	8	9	0.888889	7.11111	8	53.3333	60	5	3	1	9	4	2.25	26.6667	3	0.9	0.2
	19-7-2022	14-15	7	7	1	0	0	0	0	4	1	2	7	5	1.4	42.8571	2.33333	0.7	0.25
	19-7-2022	15-16	6	7	0.857143	5.14286	6	51.4286	60	5	2	0	7	3	2.33333	25.7143	2.33333	0.7	0.15
	19-7-2022	16-17	7	7	1	0	0	0	0	6	1	0	7	5	1.4	42.8571	2.33333	0.7	0.25
	19-7-2022	17-18	5	7	0.714286	1.78571	2.5	21.4286	30	2	5	0	7	2	3.5	17.1429	2.33333	0.7	0.1
Tuesday	19-7-2022	10 am - 6 pm	53	59	0.898305	7.93503	8.83333	8.98305	10	33	17	9	59	33	1.78788	33.5593	2.75	0.7375	0.20625
	20-7-2022	10-11	7	8	0.875	6.125	7	52.5	60	7	1	0	8	1	8	7.5	4	0.8	0.05
	20-7-2022	11-12	8	10	0.8	3.2	4	24	30	8	2	0	10	2	5	12	5	1	0.1
	20-7-2022	12-13	9	10	0.9	8.1	9	54	60	6	2	2	10	2	5	12	3.33333	1	0.1
	20-7-2022	13-14	8	11	0.727273	1.93939	2.66667	14.5455	20	8	1	2	11	6	1.83333	32.7273	3.66667	1.1	0.3
	20-7-2022	14-15	7	7	1	0	0	0	0	6	1	0	7	4	1.75	34.2857	2.33333	0.7	0.2
	20-7-2022	15-16	7	7	1	0	0	0	0	5	1	1	7	3	2.33333	25.7143	2.33333	0.7	0.15
	20-7-2022	16-17	7	7	1	0	0	0	0	5	1	1	7	5	1.4	42.8571	2.33333	0.7	0.25
	20-7-2022	17-18	8	9	0.888889	7.11111	8	53.3333	60	6	2	1	9	5	1.8	33.3333	3	0.9	0.25
Wednesday	20-7-2022	10 am - 6 pm	61	69	0.884058	6.74094	7.625	6.63043	7.5	51	11	7	69	28	2.46429	24.3478	3.25	0.8625	0.175
	21-7-2022	10-11	4	5	0.8	3.2	4	48	60	3	2	0	5	1	5	12	2.5	0.5	0.05
	21-7-2022	11-12	11	12	0.916667	10.0833	11	55	60	6	4	2	12	4	3	20	6	1.2	0.2
	21-7-2022	12-13	7	11	0.636364	1.11364	1.75	9.54545	15	5	4	2	11	5	2.2	27.2727	3.66667	1.1	0.25
	21-7-2022	13-14	5	9	0.555556	0.694444	1.25	8.33333	15	7	2	0	9	4	2.25	26.6667	3	0.9	0.2
	21-7-2022	14-15	4	5	0.8	3.2	4	48	60	5	0	0	5	2	2.5	24	1.66667	0.5	0.1
	21-7-2022	15-16	7	7	1	0	0	0	0	6	0	1	7	1	7	8.57143	2.33333	0.7	0.05
	21-7-2022	16-17	4	5	0.8	3.2	4	48	60	4	1	0	5	2	2.5	24	1.66667	0.5	0.1
	21-7-2022	17-18	4	6	0.666667	1.33333	2	20	30	5	1	0	6	2	3	20	2	0.6	0.1
Thursday	21-7-2022	10 am - 6 pm	46	60	0.766667	2.51905	3.28571	3.28571	4.28571	41	14	5	60	21	2.85714	21	2.85417	0.75	0.13125
										"Acutiy" Total
										236	97	54	387
										"Acutiy" Ratio
										0.609819	0.250646	0.139535	1
